# Supplementary material for: High prevalence of multidrug-resistant and ESBL-producing bacteria in a primary healthcare facility in Accra, Ghana: A cross-sectional study
Source: PLOS Glob Public Health. 2025 Aug 6;5(8):e0004991. doi: 10.1371/journal.pgph.0004991 (PMC12327667; doi:10.1371/journal.pgph.0004991)
Supplement: S1 Table — (XLSX) [file pgph.0004991.s001.xlsx]

## Sheet: Sheet1
ID	Specimen Submitted	Growth on Culture	Microorganism Isolated	Gram Reaction	Colony Arrangement	Lactose fermentation	Oxidase	Citrate	Motility	Indole	Urease	Triple Sugar Iron	Coagulase	Catalase	Bile Esculin	6.5% NaCl	Pyruvate
ATU-KS-001	Blood	No	-	-	-	-	-	-	-	-	-	-	-	-	-	-	-
ATU-KS-002	Urine	No	-	-	-	-	-	-	-	-	-	-	-	-	-	-	-
ATU-KS-003	Urine	Yes	Escherichia coli	Negative	Rod	Positive	Negative	Negative	Motile	Positive	Negative	Acid slant and acid butt with gas	-	-	-	-	-
ATU-KS-004	Urine	Yes	Enterococcus faecalis	Positive	Cocci (Chains)	Positive	Negative	Negative	Non-motile	Negative	Negative	Acid slant and acid butt	-	-	Positive	Positive	Positive
ATU-KS-005	HVS	Yes	Klebsiella pneumonia	Negative	Rod	Positive	Negative	Positive	Non-motile	Negative	Positive	Acid slant and acid butt with gas	-	-	-	-	-
ATU-KS-006	Urine	Yes	Escherichia coli	Negative	Rod	Positive	Negative	Negative	Motile	Positive	Negative	Acid slant and acid butt with gas	-	-	-	-	-
ATU-KS-007	Urine	Yes	Escherichia coli	Negative	Rod	Positive	Negative	Negative	Motile	Positive	Negative	Acid slant and acid butt with gas	-	-	-	-	-
ATU-KS-008	Stool	No	-	-	-	-	-	-	-	-	-	-	-	-	-	-	-
ATU-KS-009	Stool	No	-	-	-	-	-	-	-	-	-	-	-	-	-	-	-
ATU-KS-021	Wound Swab	Yes	Staphylococcus aureus	Positive	Cocci (Clusters)	Positive	Negative	Positive	Non-motile	Negative	Positive	Acid slant and acid butt	Positive	Positive	-	-	-
ATU-KS-011	Urine	No	-	-	-	-	-	-	-	-	-	-	-	-	-	-	-
ATU-KS-012	Urine	Yes	Streptococcus pneumonia	Positive	Cocci (lancet shaped)	Positive	Negative	Negative	Non-motile	Negative	Negative	Acid slant and acid butt	-	-	-	-	-
ATU-KS-127	Urine	Yes	Staphylococcus aureus	Positive	Cocci (Clusters)	Positive	Negative	Positive	Non-motile	Negative	Positive	Acid slant and acid butt	Positive	Positive	-	-	-
ATU-KS-099	Urine	Yes	Staphylococcus aureus	Positive	Cocci (Clusters)	Positive	Negative	Positive	Non-motile	Negative	Positive	Acid slant and acid butt	Positive	Positive	-	-	-
ATU-KS-031	HVS	Yes	Staphylococcus aureus	Positive	Cocci (Clusters)	Positive	Negative	Positive	Non-motile	Negative	Positive	Acid slant and acid butt	Positive	Positive	-	-	-
ATU-KS-016	Urine	No	-	-	-	-	-	-	-	-	-	-	-	-	-	-	-
ATU-KS-017	Urine	Yes	Klebsiella pneumonia	Negative	Rod	Positive	Negative	Positive	Non-motile	Negative	Positive	Acid slant and acid butt with gas	-	-	-	-	-
ATU-KS-018	Urine	Yes	Klebsiella pneumonia	Negative	Rod	Positive	Negative	Positive	Non-motile	Negative	Positive	Acid slant and acid butt with gas	-	-	-	-	-
ATU-KS-019	HVS	No	-	-	-	-	-	-	-	-	-	-	-	-	-	-	-
ATU-KS-020	Urine	Yes	Pseudomonas aeruginosa	Negative	Rod	Negative	Positive	Positive	Motile	Negative	Negative	Alkaline slant and alkaline butt	-	-	-	-	-
ATU-KS-048	Urine	Yes	Staphylococcus aureus	Positive	Cocci (Clusters)	Positive	Negative	Positive	Non-motile	Negative	Positive	Acid slant and acid butt	Positive	Positive	-	-	-
ATU-KS-022	Urine	No	-	-	-	-	-	-	-	-	-	-	-	-	-	-	-
ATU-KS-023	Urine	Yes	Escherichia coli	Negative	Rod	Positive	Negative	Negative	Motile	Positive	Negative	Acid slant and acid butt with gas	-	-	-	-	-
ATU-KS-036	Urine	Yes	Staphylococcus aureus	Positive	Cocci (Clusters)	Positive	Negative	Positive	Non-motile	Negative	Positive	Acid slant and acid butt	Positive	Positive	-	-	-
ATU-KS-025	Urine	Yes	Escherichia coli	Negative	Rod	Positive	Negative	Negative	Motile	Positive	Negative	Acid slant and acid butt with gas	-	-	-	-	-
ATU-KS-026	Urine	No	-	-	-	-	-	-	-	-	-	-	-	-	-	-	-
ATU-KS-027	Urine	No	-	-	-	-	-	-	-	-	-	-	-	-	-	-	-
ATU-KS-028	Urine	Yes	Escherichia coli	Negative	Rod	Positive	Negative	Negative	Motile	Positive	Negative	Acid slant and acid butt with gas	-	-	-	-	-
ATU-KS-014	Wound Swab	Yes	Staphylococcus aureus	Positive	Cocci (Clusters)	Positive	Negative	Positive	Non-motile	Negative	Positive	Acid slant and acid butt	Positive	Positive	-	-	-
ATU-KS-030	Urine	Yes	Escherichia coli	Negative	Rod	Positive	Negative	Negative	Motile	Positive	Negative	Acid slant and acid butt with gas	-	-	-	-	-
ATU-KS-098	Urine	Yes	Staphylococcus aureus	Positive	Cocci (Clusters)	Positive	Negative	Positive	Non-motile	Negative	Positive	Acid slant and acid butt	Positive	Positive	-	-	-
ATU-KS-032	HVS	Yes	Proteus mirabilis	Negative	Rod	Negative	Negative	Positive	Motile (swarming)	Negative	Positive	Alkaline slant and acid butt with H₂S	-	-	-	-	-
ATU-KS-033	Urine	No	-	-	-	-	-	-	-	-	-	-	-	-	-	-	-
ATU-KS-034	Urine	Yes	Escherichia coli	Negative	Rod	Positive	Negative	Negative	Motile	Positive	Negative	Acid slant and acid butt with gas	-	-	-	-	-
ATU-KS-024	HVS	Yes	Staphylococcus aureus	Positive	Cocci (Clusters)	Positive	Negative	Positive	Non-motile	Negative	Positive	Acid slant and acid butt	Positive	Positive	-	-	-
ATU-KS-015	Urine	Yes	Staphylococcus aureus	Positive	Cocci (Clusters)	Positive	Negative	Positive	Non-motile	Negative	Positive	Acid slant and acid butt	Positive	Positive	-	-	-
ATU-KS-037	Urine	Yes	Klebsiella pneumonia	Negative	Rod	Positive	Negative	Positive	Non-motile	Negative	Positive	Acid slant and acid butt with gas	-	-	-	-	-
ATU-KS-038	Urine	Yes	Escherichia coli	Negative	Rod	Positive	Negative	Negative	Motile	Positive	Negative	Acid slant and acid butt with gas	-	-	-	-	-
ATU-KS-039	Urine	No	-	-	-	-	-	-	-	-	-	-	-	-	-	-	-
ATU-KS-040	HVS	Yes	Klebsiella pneumonia	Negative	Rod	Positive	Negative	Positive	Non-motile	Negative	Positive	Acid slant and acid butt with gas	-	-	-	-	-
ATU-KS-041	Urine	No	-	-	-	-	-	-	-	-	-	-	-	-	-	-	-
ATU-KS-042	Urine	Yes	Klebsiella pneumonia	Negative	Rod	Positive	Negative	Positive	Non-motile	Negative	Positive	Acid slant and acid butt with gas	-	-	-	-	-
ATU-KS-043	HVS	No	-	-	-	-	-	-	-	-	-	-	-	-	-	-	-
ATU-KS-044	Urine	Yes	Escherichia coli	Negative	Rod	Positive	Negative	Negative	Motile	Positive	Negative	Acid slant and acid butt with gas	-	-	-	-	-
ATU-KS-045	Urine	Yes	Klebsiella pneumonia	Negative	Rod	Positive	Negative	Positive	Non-motile	Negative	Positive	Acid slant and acid butt with gas	-	-	-	-	-
ATU-KS-046	Urine	No	-	-	-	-	-	-	-	-	-	-	-	-	-	-	-
ATU-KS-047	Urine	Yes	Escherichia coli	Negative	Rod	Positive	Negative	Negative	Motile	Positive	Negative	Acid slant and acid butt with gas	-	-	-	-	-
ATU-KS-071	Urine	Yes	Staphylococcus aureus	Positive	Cocci (Clusters)	Positive	Negative	Positive	Non-motile	Negative	Positive	Acid slant and acid butt	Positive	Positive	-	-	-
ATU-KS-049	Urine	Yes	Escherichia coli	Negative	Rod	Positive	Negative	Negative	Motile	Positive	Negative	Acid slant and acid butt with gas	-	-	-	-	-
ATU-KS-050	Urine	Yes	Escherichia coli	Negative	Rod	Positive	Negative	Negative	Motile	Positive	Negative	Acid slant and acid butt with gas	-	-	-	-	-
ATU-KS-051	Urine	No	-	-	-	-	-	-	-	-	-	-	-	-	-	-	-
ATU-KS-052	Urine	Yes	Klebsiella pneumonia	Negative	Rod	Positive	Negative	Positive	Non-motile	Negative	Positive	Acid slant and acid butt with gas	-	-	-	-	-
ATU-KS-053	Urine	Yes	Enterococcus faecalis	Positive	Cocci (Chains)	Positive	Negative	Negative	Non-motile	Negative	Negative	Acid slant and acid butt	-	-	Positive	Positive	Positive
ATU-KS-054	Urine	Yes	Proteus mirabilis	Negative	Rod	Negative	Negative	Positive	Motile (swarming)	Negative	Positive	Alkaline slant and acid butt with H₂S	-	-	-	-	-
ATU-KS-055	Urine	Yes	Escherichia coli	Negative	Rod	Positive	Negative	Negative	Motile	Positive	Negative	Acid slant and acid butt with gas	-	-	-	-	-
ATU-KS-056	Urine	No	-	-	-	-	-	-	-	-	-	-	-	-	-	-	-
ATU-KS-057	Urine	No	-	-	-	-	-	-	-	-	-	-	-	-	-	-	-
ATU-KS-058	Urine	No	-	-	-	-	-	-	-	-	-	-	-	-	-	-	-
ATU-KS-059	Urine	Yes	Escherichia coli	Negative	Rod	Positive	Negative	Negative	Motile	Positive	Negative	Acid slant and acid butt with gas	-	-	-	-	-
ATU-KS-060	Urine	Yes	Escherichia coli	Negative	Rod	Positive	Negative	Negative	Motile	Positive	Negative	Acid slant and acid butt with gas	-	-	-	-	-
ATU-KS-061	Urine	Yes	Escherichia coli	Negative	Rod	Positive	Negative	Negative	Motile	Positive	Negative	Acid slant and acid butt with gas	-	-	-	-	-
ATU-KS-062	Urine	No	-	-	-	-	-	-	-	-	-	-	-	-	-	-	-
ATU-KS-063	Urine	Yes	Klebsiella pneumonia	Negative	Rod	Positive	Negative	Positive	Non-motile	Negative	Positive	Acid slant and acid butt with gas	-	-	-	-	-
ATU-KS-064	Urine	Yes	Klebsiella pneumonia	Negative	Rod	Positive	Negative	Positive	Non-motile	Negative	Positive	Acid slant and acid butt with gas	-	-	-	-	-
ATU-KS-035	Wound Swab	Yes	Staphylococcus aureus	Positive	Cocci (Clusters)	Positive	Negative	Positive	Non-motile	Negative	Positive	Acid slant and acid butt	Positive	Positive	-	-	-
ATU-KS-066	Stool	No	-	-	-	-	-	-	-	-	-	-	-	-	-	-	-
ATU-KS-067	Blood	No	-	-	-	-	-	-	-	-	-	-	-	-	-	-	-
ATU-KS-068	Stool	No	-	-	-	-	-	-	-	-	-	-	-	-	-	-	-
ATU-KS-141	HVS	Yes	Staphylococcus aureus	Positive	Cocci (Clusters)	Positive	Negative	Positive	Non-motile	Negative	Positive	Acid slant and acid butt	Positive	Positive	-	-	-
ATU-KS-070	Urine	Yes	Klebsiella pneumonia	Negative	Rod	Positive	Negative	Positive	Non-motile	Negative	Positive	Acid slant and acid butt with gas	-	-	-	-	-
ATU-KS-029	HVS	Yes	Staphylococcus aureus	Positive	Cocci (Clusters)	Positive	Negative	Positive	Non-motile	Negative	Positive	Acid slant and acid butt	Positive	Positive	-	-	-
ATU-KS-072	Urine	No	-	-	-	-	-	-	-	-	-	-	-	-	-	-	-
ATU-KS-073	Stool	No	-	-	-	-	-	-	-	-	-	-	-	-	-	-	-
ATU-KS-074	Urine	Yes	Escherichia coli	Negative	Rod	Positive	Negative	Negative	Motile	Positive	Negative	Acid slant and acid butt with gas	-	-	-	-	-
ATU-KS-075	Urine	Yes	Escherichia coli	Negative	Rod	Positive	Negative	Negative	Motile	Positive	Negative	Acid slant and acid butt with gas	-	-	-	-	-
ATU-KS-076	Urine	No	-	-	-	-	-	-	-	-	-	-	-	-	-	-	-
ATU-KS-077	Urine	No	-	-	-	-	-	-	-	-	-	-	-	-	-	-	-
ATU-KS-078	Urine	Yes	Klebsiella pneumonia	Negative	Rod	Positive	Negative	Positive	Non-motile	Negative	Positive	Acid slant and acid butt with gas	-	-	-	-	-
ATU-KS-079	Urine	No	-	-	-	-	-	-	-	-	-	-	-	-	-	-	-
ATU-KS-080	HVS	Yes	Proteus mirabilis	Negative	Rod	Negative	Negative	Positive	Motile (swarming)	Negative	Positive	Alkaline slant and acid butt with H₂S	-	-	-	-	-
ATU-KS-081	HVS	Yes	Proteus mirabilis	Negative	Rod	Negative	Negative	Positive	Motile (swarming)	Negative	Positive	Alkaline slant and acid butt with H₂S	-	-	-	-	-
ATU-KS-082	Urine	Yes	Escherichia coli	Negative	Rod	Positive	Negative	Negative	Motile	Positive	Negative	Acid slant and acid butt with gas	-	-	-	-	-
ATU-KS-083	Urine	Yes	Escherichia coli	Negative	Rod	Positive	Negative	Negative	Motile	Positive	Negative	Acid slant and acid butt with gas	-	-	-	-	-
ATU-KS-084	Urine	No	-	-	-	-	-	-	-	-	-	-	-	-	-	-	-
ATU-KS-085	Urine	Yes	Escherichia coli	Negative	Rod	Positive	Negative	Negative	Motile	Positive	Negative	Acid slant and acid butt with gas	-	-	-	-	-
ATU-KS-086	Urine	No	-	-	-	-	-	-	-	-	-	-	-	-	-	-	-
ATU-KS-087	Urine	No	-	-	-	-	-	-	-	-	-	-	-	-	-	-	-
ATU-KS-088	Urine	Yes	Escherichia coli	Negative	Rod	Positive	Negative	Negative	Motile	Positive	Negative	Acid slant and acid butt with gas	-	-	-	-	-
ATU-KS-089	Urine	Yes	Klebsiella pneumonia	Negative	Rod	Positive	Negative	Positive	Non-motile	Negative	Positive	Acid slant and acid butt with gas	-	-	-	-	-
ATU-KS-090	Urine	Yes	Escherichia coli	Negative	Rod	Positive	Negative	Negative	Motile	Positive	Negative	Acid slant and acid butt with gas	-	-	-	-	-
ATU-KS-069	Urine	Yes	Staphylococcus aureus	Positive	Cocci (Clusters)	Positive	Negative	Positive	Non-motile	Negative	Positive	Acid slant and acid butt	Positive	Positive	-	-	-
ATU-KS-092	Urine	No	-	-	-	-	-	-	-	-	-	-	-	-	-	-	-
ATU-KS-093	Urine	Yes	Klebsiella pneumonia	Negative	Rod	Positive	Negative	Positive	Non-motile	Negative	Positive	Acid slant and acid butt with gas	-	-	-	-	-
ATU-KS-094	Stool	No	-	-	-	-	-	-	-	-	-	-	-	-	-	-	-
ATU-KS-095	Urine	Yes	Escherichia coli	Negative	Rod	Positive	Negative	Negative	Motile	Positive	Negative	Acid slant and acid butt with gas	-	-	-	-	-
ATU-KS-096	Urine	Yes	Escherichia coli	Negative	Rod	Positive	Negative	Negative	Motile	Positive	Negative	Acid slant and acid butt with gas	-	-	-	-	-
ATU-KS-097	Stool	No	-	-	-	-	-	-	-	-	-	-	-	-	-	-	-
ATU-KS-091	Urine	Yes	Staphylococcus aureus	Positive	Cocci (Clusters)	Positive	Negative	Positive	Non-motile	Negative	Positive	Acid slant and acid butt	Positive	Positive	-	-	-
ATU-KS-013	HVS	Yes	Staphylococcus aureus	Positive	Cocci (Clusters)	Positive	Negative	Positive	Non-motile	Negative	Positive	Acid slant and acid butt	Positive	Positive	-	-	-
ATU-KS-100	Urine	Yes	Escherichia coli	Negative	Rod	Positive	Negative	Negative	Motile	Positive	Negative	Acid slant and acid butt with gas	-	-	-	-	-
ATU-KS-101	Urine	No	-	-	-	-	-	-	-	-	-	-	-	-	-	-	-
ATU-KS-102	Urine	No	-	-	-	-	-	-	-	-	-	-	-	-	-	-	-
ATU-KS-103	Urine	Yes	Klebsiella pneumonia	Negative	Rod	Positive	Negative	Positive	Non-motile	Negative	Positive	Acid slant and acid butt with gas	-	-	-	-	-
ATU-KS-104	Urine	Yes	Escherichia coli	Negative	Rod	Positive	Negative	Negative	Motile	Positive	Negative	Acid slant and acid butt with gas	-	-	-	-	-
ATU-KS-105	Urine	Yes	Escherichia coli	Negative	Rod	Positive	Negative	Negative	Motile	Positive	Negative	Acid slant and acid butt with gas	-	-	-	-	-
ATU-KS-106	Urine	No	-	-	-	-	-	-	-	-	-	-	-	-	-	-	-
ATU-KS-107	Urine	No	-	-	-	-	-	-	-	-	-	-	-	-	-	-	-
ATU-KS-108	Urine	Yes	Klebsiella pneumonia	Negative	Rod	Positive	Negative	Positive	Non-motile	Negative	Positive	Acid slant and acid butt with gas	-	-	-	-	-
ATU-KS-109	HVS	Yes	Proteus mirabilis	Negative	Rod	Negative	Negative	Positive	Motile (swarming)	Negative	Positive	Alkaline slant and acid butt with H₂S	-	-	-	-	-
ATU-KS-110	Urine	Yes	Escherichia coli	Negative	Rod	Positive	Negative	Negative	Motile	Positive	Negative	Acid slant and acid butt with gas	-	-	-	-	-
ATU-KS-111	Urine	Yes	Klebsiella pneumonia	Negative	Rod	Positive	Negative	Positive	Non-motile	Negative	Positive	Acid slant and acid butt with gas	-	-	-	-	-
ATU-KS-112	Urine	No	-	-	-	-	-	-	-	-	-	-	-	-	-	-	-
ATU-KS-113	HVS	Yes	Escherichia coli	Negative	Rod	Positive	Negative	Negative	Motile	Positive	Negative	Acid slant and acid butt with gas	-	-	-	-	-
ATU-KS-114	Urine	Yes	Escherichia coli	Negative	Rod	Positive	Negative	Negative	Motile	Positive	Negative	Acid slant and acid butt with gas	-	-	-	-	-
ATU-KS-115	Urine	Yes	Escherichia coli	Negative	Rod	Positive	Negative	Negative	Motile	Positive	Negative	Acid slant and acid butt with gas	-	-	-	-	-
ATU-KS-116	Urine	Yes	Escherichia coli	Negative	Rod	Positive	Negative	Negative	Motile	Positive	Negative	Acid slant and acid butt with gas	-	-	-	-	-
ATU-KS-117	Urine	Yes	Escherichia coli	Negative	Rod	Positive	Negative	Negative	Motile	Positive	Negative	Acid slant and acid butt with gas	-	-	-	-	-
ATU-KS-118	Urine	Yes	Escherichia coli	Negative	Rod	Positive	Negative	Negative	Motile	Positive	Negative	Acid slant and acid butt with gas	-	-	-	-	-
ATU-KS-119	Urine	Yes	Escherichia coli	Negative	Rod	Positive	Negative	Negative	Motile	Positive	Negative	Acid slant and acid butt with gas	-	-	-	-	-
ATU-KS-120	Urine	No	-	-	-	-	-	-	-	-	-	-	-	-	-	-	-
ATU-KS-121	Urine	No	-	-	-	-	-	-	-	-	-	-	-	-	-	-	-
ATU-KS-122	HVS	No	-	-	-	-	-	-	-	-	-	-	-	-	-	-	-
ATU-KS-123	HVS	Yes	Proteus mirabilis	Negative	Rod	Negative	Negative	Positive	Motile (swarming)	Negative	Positive	Alkaline slant and acid butt with H₂S	-	-	-	-	-
ATU-KS-124	Urine	Yes	Escherichia coli	Negative	Rod	Positive	Negative	Negative	Motile	Positive	Negative	Acid slant and acid butt with gas	-	-	-	-	-
ATU-KS-125	Urine	Yes	Escherichia coli	Negative	Rod	Positive	Negative	Negative	Motile	Positive	Negative	Acid slant and acid butt with gas	-	-	-	-	-
ATU-KS-126	HVS	Yes	Klebsiella pneumonia	Negative	Rod	Positive	Negative	Positive	Non-motile	Negative	Positive	Acid slant and acid butt with gas	-	-	-	-	-
ATU-KS-143	HVS	Yes	Staphylococcus aureus	Positive	Cocci (Clusters)	Positive	Negative	Positive	Non-motile	Negative	Positive	Acid slant and acid butt	Positive	Positive	-	-	-
ATU-KS-128	Urine	No	-	-	-	-	-	-	-	-	-	-	-	-	-	-	-
ATU-KS-129	Urine	Yes	Escherichia coli	Negative	Rod	Positive	Negative	Negative	Motile	Positive	Negative	Acid slant and acid butt with gas	-	-	-	-	-
ATU-KS-130	Urine	No	-	-	-	-	-	-	-	-	-	-	-	-	-	-	-
ATU-KS-131	Urine	No	-	-	-	-	-	-	-	-	-	-	-	-	-	-	-
ATU-KS-132	Urine	Yes	Escherichia coli	Negative	Rod	Positive	Negative	Negative	Motile	Positive	Negative	Acid slant and acid butt with gas	-	-	-	-	-
ATU-KS-133	Urine	No	-	-	-	-	-	-	-	-	-	-	-	-	-	-	-
ATU-KS-134	Urine	Yes	Escherichia coli	Negative	Rod	Positive	Negative	Negative	Motile	Positive	Negative	Acid slant and acid butt with gas	-	-	-	-	-
ATU-KS-135	Urine	No	-	-	-	-	-	-	-	-	-	-	-	-	-	-	-
ATU-KS-136	Urine	No	-	-	-	-	-	-	-	-	-	-	-	-	-	-	-
ATU-KS-137	Urine	No	-	-	-	-	-	-	-	-	-	-	-	-	-	-	-
ATU-KS-138	Stool	No	-	-	-	-	-	-	-	-	-	-	-	-	-	-	-
ATU-KS-139	Stool	No	-	-	-	-	-	-	-	-	-	-	-	-	-	-	-
ATU-KS-140	Stool	No	-	-	-	-	-	-	-	-	-	-	-	-	-	-	-
ATU-KS-144	HVS	Yes	Staphylococcus aureus	Positive	Cocci (Clusters)	Positive	Negative	Positive	Non-motile	Negative	Positive	Acid slant and acid butt	Positive	Positive	-	-	-
ATU-KS-142	Urine	Yes	Escherichia coli	Negative	Rod	Positive	Negative	Negative	Motile	Positive	Negative	Acid slant and acid butt with gas	-	-	-	-	-
ATU-KS-065	Wound Swab	Yes	Staphylococcus aureus	Positive	Cocci (Clusters)	Positive	Negative	Positive	Non-motile	Negative	Positive	Acid slant and acid butt	Positive	Positive	-	-	-
ATU-KS-010	Urine	Yes	Staphylococcus aureus	Positive	Cocci (Clusters)	Positive	Negative	Positive	Non-motile	Negative	Positive	Acid slant and acid butt	Positive	Positive	-	-	-
ATU-KS-145	Urine	Yes	Pseudomonas aeruginosa	Negative	Rod	Negative	Positive	Positive	Motile	Negative	Negative	Alkaline slant and alkaline butt	-	-	-	-	-
ATU-KS-146	Urine	No	-	-	-	-	-	-	-	-	-	-	-	-	-	-	-
ATU-KS-147	HVS	Yes	Proteus mirabilis	Negative	Rod	Negative	Negative	Positive	Motile (swarming)	Negative	Positive	Alkaline slant and acid butt with H₂S	-	-	-	-	-
ATU-KS-148	HVS	Yes	Proteus mirabilis	Negative	Rod	Negative	Negative	Positive	Motile (swarming)	Negative	Positive	Alkaline slant and acid butt with H₂S	-	-	-	-	-
ATU-KS-149	Urine	No	-	-	-	-	-	-	-	-	-	-	-	-	-	-	-
ATU-KS-150	Urine	No	-	-	-	-	-	-	-	-	-	-	-	-	-	-	-
ATU-KS-151	Stool	No	-	-	-	-	-	-	-	-	-	-	-	-	-	-	-
ATU-KS-152	HVS	No	-	-	-	-	-	-	-	-	-	-	-	-	-	-	-
ATU-KS-153	Urine	No	-	-	-	-	-	-	-	-	-	-	-	-	-	-	-
ATU-KS-154	HVS	Yes	Proteus mirabilis	Negative	Rod	Negative	Negative	Positive	Motile (swarming)	Negative	Positive	Alkaline slant and acid butt with H₂S	-	-	-	-	-
ATU-KS-155	HVS	Yes	Proteus mirabilis	Negative	Rod	Negative	Negative	Positive	Motile (swarming)	Negative	Positive	Alkaline slant and acid butt with H₂S	-	-	-	-	-
ATU-KS-156	Urine	No	-	-	-	-	-	-	-	-	-	-	-	-	-	-	-
